# Supplementary material for: Interfacial Behaviour in Polymer Composites Processed Using Droplet-Based Additive Manufacturing
Source: Polymers (Basel). 2022 Mar 3;14(5):1013. doi: 10.3390/polym14051013 (PMC8914745; doi:10.3390/polym14051013)
Supplement: Supplementary file 1 [file polymers-14-01013-s001.zip]

Archive with 2 entries (2 files):
- Video S1 damage_AT02.mp4
- Video S2 damage_AT03.mp4
